# Supplementary material for: Phase transition and switchable dielectric behaviours in an organic–inorganic hybrid compound: (3-nitroanilinium)2(18-crown-6)2(H2PO4)2(H3PO4)3(H2O)
Source: R Soc Open Sci. 2018 Oct 3;5(10):180738. doi: 10.1098/rsos.180738 (PMC6227991; doi:10.1098/rsos.180738)
Supplement: LTp-100K.cif [file rsos180738supp2.zip]

Archive with 1 entries (1 files):
- rsos180738supp2.cif
